# Supplementary material for: Reconstruction of the High Stigma Exsertion Rate Trait in Rice by Pyramiding Multiple QTLs
Source: Front Plant Sci. 2022 Jun 7;13:921700. doi: 10.3389/fpls.2022.921700 (PMC9209754; doi:10.3389/fpls.2022.921700)
Supplement: Supplementary file 2 [file Data_Sheet_2.xlsx]

## Sheet: Supplementary Table 1
Supplementary Table 1 QTLs for SER and their position in the substitution segments in SSSLs
SSSL	Substitution segment		Chr.	Donor	Chromosomal position of substitution segments (kb)					Length of substitution segments (kb)				QTL in the substitution segments			Chromosomal location of QTLs (kb)	Interval length of QTLs (kb)	Linkage marker	Reference
					P1	P2	P3	P4		Lmin	Lmax	Lest		Name in previous studies	Name in this study
A35	RM7652--RM12521-RM1285-ID02M23-RM7581-RM5622-RM555-RM3732-PSM116-ID02MQ51-PSM117-RM12655--ID02MQ21		2	O. sativa	3478.72	3653.93	5341.99	5477.52		1688.06	1998.8	1843.43		qSER-2a	qSER2a-sat		4121.84-4356.78	234.93	RM7581-RM555	Tan et al. 2021
														qSER-2b	qSER2b-sat		5195.49-5409.76	214.26	PSM117-RM12655	Tan et al. 2021
A42	RM7652--RM12521-RM1285-ID02M23-RM7581-RM5622-RM555-RM3732-PSM116-ID02MQ51-PSM117-RM12655-ID02MQ21-PSM119-RM5897-RM492-RM322-RM145-ID02M01-ID02M04-RM12855-RM12865--RM71		2	O. sativa	3478.72	3653.93	8697.37	8760.43		5043.44	5281.71	5162.58		qSER-2a	qSER2a-sat		4121.84-4356.78	234.93	RM7581-RM555	Tan et al. 2021
														qSER-2b	qSER2b-sat		5195.49-5409.76	214.26	PSM117-RM12655	Tan et al. 2021
A42-69	RM7652--RM12521-RM1285-ID02M23-RM7581-RM5622-RM555--RM3732		2	O. sativa	3478.72	3653.93	4305.69	4407.87		651.759	929.147	790.453		qSER-2a	qSER2a-sat		4121.84-4356.78	234.93	RM7581-RM555	Tan et al. 2021
A42-34	RM7652--RM12521-RM1285-ID02M23-RM7581-RM5622-RM555-RM3732-PSM116--ID02MQ51		2	O. sativa	3478.72	3653.93	4699.32	5186.03		1045.39	1707.31	1376.35		qSER-2a	qSER2a-sat		4121.84-4356.78	234.93	RM7581-RM555	Tan et al. 2021
A41	ID02MQ51--PSM117-RM12655-ID02MQ21-PSM119-RM5897-RM492-RM322-RM145-ID02M01-ID02M04-RM12855-RM12865--RM71		2	O. sativa	5186.03	5204.96	8697.37	8760.43		3492.41	3574.41	3533.41		qSER-2b	qSER2b-sat		5195.49-5409.76	214.26	PSM117-RM12655	Tan et al. 2021
A42-17	RM3732--PSM116-ID02MQ51-PSM117-RM12655-ID02MQ21-PSM119-RM5897-RM492-RM322-RM145-ID02M01-ID02M04-RM12855-RM12865--RM71		2	O. sativa	4407.87	4699.32	8697.37	8760.43		3998.05	4352.57	4175.31		qSER-2b	qSER2b-sat		5195.49-5409.76	214.26	PSM117-RM12655	Tan et al. 2021
A88	ID79--PSM16-ID71-ID61-ID03M59-4-ID03M08-ID03M59-12-ID03M59-20-ID03M81-ID03M59-6-PSM19-ID03M04-9-ID03M04-30-ID03M04-33-ID03M04-7-ID03M04-16-ID03M04-17-PSM21-ID03M141-9-RM6931-PSM377-PSM378-RM15152-ID03M141-16-ID03M141-19-PSM379-ID03Ma21-ID03Ma27-RM15196--ID03Ma31		3	O. sativa	12930.1	13026.8	16838.8	16867.5		3812.03	3937.34	3874.68		qSER-3a	qSER3a-sat		13277.57-13596.69	319.12	ID03M59.4-ID03M59.20	Tan et al. 2021
														qSER-3b	qSER3b-sat		16215.88-16853.14	637.26	ID03M141.19-RM15196	Tan et al. 2021
A88-59-15	ID79--PSM16-ID71-ID61-ID03M59-4-ID03M08-ID03M59-12-ID03M59-20-ID03M81-ID03M59-6-PSM19-ID03M04-9-ID03M04-30--ID03M04-33		3	O. sativa	12930.1	13026.8	14192.3	14210.1		1165.49	1279.93	1222.71		qSER-3a	qSER3a-sat		13277.57-13596.69	319.12	ID03M59.4-ID03M59.20	Tan et al. 2021
A88-59-15-19	ID79--PSM16-ID71-ID61-ID03M59-4-ID03M08-ID03M59-12-ID03M59-20-ID03M81--ID03M59-6		3	O. sativa	12930.1	13026.8	13608.4	13649.3		581.572	719.169	650.37		qSER-3a	qSER3a-sat		13277.57-13596.69	319.12	ID03M59.4-ID03M59.20	Tan et al. 2021
A88-59-15-10	ID79--PSM16-ID71-ID61-ID03M59-4-ID03M08-ID03M59-12-ID03M59-20-ID03M81-ID03M59-6--PSM19		3	O. sativa	12930.1	13026.8	13649.3	13948.7		622.499	1018.58	820.541		qSER-3a	qSER3a-sat		13277.57-13596.69	319.12	ID03M59.4-ID03M59.20	Tan et al. 2021
A88-59-15-3	ID61--ID03M59-4-ID03M08-ID03M59-12-ID03M59-20-ID03M81-ID03M59-6-PSM19-ID03M04-9-ID03M04-30--ID03M04-33		3	O. sativa	13247	13308.2	14192.3	14210.1		884.077	963.102	923.59		qSER-3a	qSER3a-sat		13277.57-13596.69	319.12	ID03M59.4-ID03M59.20	Tan et al. 2021
A88-141-2	ID03M04-30--ID03M04-33-ID03M04-7-ID03M04-16-ID03M04-17-PSM21-ID03M141-9-RM6931-PSM377-PSM378-RM15152-ID03M141-16-ID03M141-19-PSM379-ID03Ma21-ID03Ma27-RM15196--ID03Ma31		3	O. sativa	14192.3	14210.1	16838.8	16867.5		2628.76	2675.18	2651.97		qSER-3b	qSER3b-sat		16215.88-16853.14	637.26	ID03M141.19-RM15196	Tan et al. 2021
A88-141-2-11	ID03M141-9--RM6931-PSM377-PSM378-RM15152-ID03M141-16-ID03M141-19-PSM379-ID03Ma21-ID03Ma27-RM15196--ID03Ma31		3	O. sativa	14929	14982.3	16838.8	16867.5		1856.55	1938.47	1897.51		qSER-3b	qSER3b-sat		16215.88-16853.14	637.26	ID03M141.19-RM15196	Tan et al. 2021
A88-141-2-21	ID03M141-16--ID03M141-19-PSM379-ID03Ma21-ID03Ma27-RM15196--ID03Ma31		3	O. sativa	16131.2	16300.6	16838.8	16867.5		538.244	736.274	637.259		qSER-3b	qSER3b-sat		16215.88-16853.14	637.26	ID03M141.19-RM15196	Tan et al. 2021
HPS09	ID12M16--ID12M22-RM28681-ID12-2-ID12-3-ID12-199-ID12-166-RM17-ID12M16605--ID12M16619		12	O. glaberrima	25016.6	25686.7	26988.4	26997.1		1301.61	1980.46	1641.04		qSER-12	qSER12-gla		25351.68-26992.72	1641.04	ID12M22-ID12M16605	Tan et al. 2022
HPS11-1	ID01M76--RM5853-RM009-RM005-ID01M65-ID01M06-ID01M11-ID01M17-ID01M92-ID01M86-ID01M44-RM3475-RM7381-ID01M26-ID01M25-RM246-RM443-ID01M66-ID01M68-ID01M69-RM403-RM3614-RM1152-RM1095-RM1183-RM3411-RM297--RM6648		1	O. glaberrima	22695.8	22740.5	32100.6	32338.3		9360.07	9642.54	9501.3		qSER-1b	qSER1b-gla		25759.63-26092.58	332.95	ID01M86-RM3475	Tan et al. 2022
HPS14	PSM342--ID08M10-RM502-RM447-ID08M14-ID08M21-ID08M04-ID08M24-ID08M19-RM6948-RM458-PSM352-ID08M42-ID08M31-ID08M26-ID08M36-ID08M43-ID08M47-ID08M39-ID08M35-ID08M06-RM281-ID08M07-ID08M08-ID08M01-RM23653--end		8	O. glaberrima	25828.9	25934	28380.5	28380.5		2446.5	2551.56	2499.03		qSER-8b	qSER8b-gla		27510.28-27617.75	107.47	ID08M31-ID08M43	Tan et al. 2022
HPS20	RM493--RM140-ID01Mb01-ID01Mb03-RM562-RM449-RM513-ID01Mb06-RM24-RM129--PSM367		1	O. glaberrima	12281.4	12301.8	19009.8	20584.3		6707.94	8302.93	7505.44		qSER-1a	qSER1a-gla		12291.59-19797.02	7505.44	RM140-RM129	Tan et al. 2022
SG23	RM403--RM3614-RM1152-RM1095-RM1183-RM3411-RM5914-RM6666-RM297-RM6648-RM212-RM319-RM486-RM265--PSM334		1	O. glumaepatula	29385.9	29830.6	35197.7	35767.7		5367.13	6381.78	5874.46		qSER-1b	qSER1b-glu		29608.23-32219.56	2611.33	RM3614-RM297	Tan et al. 2020
SG65	RM347--RM15678-ID03MC07-ID03MC09-RM168-ID03MC15-ID03MC20-ID03MC22-RM186-PSM132-RM448-RM293-RM468-RM571-RM422-RM227-RM565-RM570-RM442--RM148		3	O. glumaepatula	26747.5	27067.4	35788.7	35843.1		8721.31	9095.61	8908.46		qSER-3b	qSER3b-glu		27677.15-28575.94	898.79	ID03MC09-ID03MC20	Tan et al. 2020
SG85	RM405--RM7444-RM574-RM5874-PSM362-PSM363-RM289-RM249-RM509-RM146-RM430-RM291--RM440		5	O. glumaepatula	3073.43	3359.48	19278.6	19975.2		15919.2	16901.8	16410.5		qSER-5	qSER5-glu		3216.46-19626.92	16410.5	RM7444-RM291	Tan et al. 2020
SSSL, single-segment substitution line. SER, stigma exsertion rate. P2 and P3 are the marker positions of donor genotype at the front-end and after-end of the substitution segment, respectively. P1 and P4 are the marker positions of background genotype flanking out of the front-end and after-end of the substitution segment, respectively. Lmin, minimum length of substitution segments (kb) = P3 - P…

## Sheet: Supplementary Table 2
Supplementary Table 2 Substitution segments carrying QTLs for SER in pyramiding lines
Pyramiding line	QTL for SER	Substitution segment		Chr.	Donor SSSL	Chromosomal position of substitution segments (kb)					Length of substitution segments (kb)
						P1	P2	P3	P4		Lmin	Lmax	Lest
2QL-1	qSER1b-gla	ID01M76--RM5853-RM009-RM005-ID01M65-ID01M06-ID01M11-ID01M17-ID01M92-ID01M86-ID01M44-RM3475-RM7381-ID01M26-ID01M25-RM246-RM443-ID01M66-ID01M68-ID01M69-RM403-RM3614-RM1152-RM1095-RM1183-RM3411-RM297--RM6648		1	HPS11-1	22695.8	22740.5	32100.6	32338.3		9360.07	9642.54	9501.3
	qSER12-gla	ID12M16--ID12M22-RM28681-ID12-2-ID12-3-ID12-199-ID12-166-RM17-ID12M16605--ID12M16619		12	HPS09	25016.6	25686.7	26988.4	26997.1		1301.61	1980.46	1641.04
2QL-2	qSER1b-gla	ID01M76--RM5853-RM009-RM005-ID01M65-ID01M06-ID01M11-ID01M17-ID01M92-ID01M86-ID01M44-RM3475-RM7381-ID01M26-ID01M25-RM246-RM443-ID01M66-ID01M68-ID01M69-RM403-RM3614-RM1152-RM1095-RM1183-RM3411-RM297--RM6648		1	HPS11-1	22695.8	22740.5	32100.6	32338.3		9360.07	9642.54	9501.3
	qSER8b-gla	PSM342--ID08M10-RM502-RM447-ID08M14-ID08M21-ID08M04-ID08M24-ID08M19-RM6948-RM458-PSM352-ID08M42-ID08M31-ID08M26-ID08M36-ID08M43-ID08M47-ID08M39-ID08M35-ID08M06-RM281-ID08M07-ID08M08-ID08M01-RM23653--end		8	HPS14	25828.9	25934	28380.5	28380.5		2446.5	2551.56	2499.03
2QL-3	qSER8b-gla	PSM342--ID08M10-RM502-RM447-ID08M14-ID08M21-ID08M04-ID08M24-ID08M19-RM6948-RM458-PSM352-ID08M42-ID08M31-ID08M26-ID08M36-ID08M43-ID08M47-ID08M39-ID08M35-ID08M06-RM281-ID08M07-ID08M08-ID08M01-RM23653--end		8	HPS14	25828.9	25934	28380.5	28380.5		2446.5	2551.56	2499.03
	qSER12-gla	ID12M16--ID12M22-RM28681-ID12-2-ID12-3-ID12-199-ID12-166-RM17-ID12M16605--ID12M16619		12	HPS09	25016.6	25686.7	26988.4	26997.1		1301.61	1980.46	1641.04
2QL-4	qSER8b-gla	PSM342--ID08M10-RM502-RM447-ID08M14-ID08M21-ID08M04-ID08M24-ID08M19-RM6948-RM458-PSM352-ID08M42-ID08M31-ID08M26-ID08M36-ID08M43-ID08M47-ID08M39-ID08M35-ID08M06-RM281-ID08M07-ID08M08-ID08M01-RM23653--end		8	HPS14	25828.9	25934	28380.5	28380.5		2446.5	2551.56	2499.03
	qSER3a-sat	ID79--PSM16-ID71-ID61-ID03M59-4-ID03M08-ID03M59-12-ID03M59-20-ID03M81-ID03M59-6-PSM19-ID03M04-9-ID03M04-30--ID03M04-33		3	A88-59-15	12930.1	13026.8	14192.3	14210.1		1165.49	1279.93	1222.71
2QL-5	qSER3a-sat	ID79--PSM16-ID71-ID61-ID03M59-4-ID03M08-ID03M59-12-ID03M59-20-ID03M81-ID03M59-6-PSM19-ID03M04-9-ID03M04-30--ID03M04-33		3	A88-59-15	12930.1	13026.8	14192.3	14210.1		1165.49	1279.93	1222.71
	qSER12-gla	ID12M16--ID12M22-RM28681-ID12-2-ID12-3-ID12-199-ID12-166-RM17-ID12M16605--ID12M16619		12	HPS09	25016.6	25686.7	26988.4	26997.1		1301.61	1980.46	1641.04
3QL-1	qSER1a-gla	RM493--RM140-ID01Mb01-ID01Mb03-RM562-RM449-RM513-ID01Mb06-RM24-RM129--PSM367		1	HPS20	12281.4	12301.8	19009.8	20584.3		6707.94	8302.93	7505.44
	qSER1b-gla	ID01M76--RM5853-RM009-RM005-ID01M65-ID01M06-ID01M11-ID01M17-ID01M92-ID01M86-ID01M44-RM3475-RM7381-ID01M26-ID01M25-RM246-RM443-ID01M66-ID01M68-ID01M69-RM403-RM3614-RM1152-RM1095-RM1183-RM3411-RM297--RM6648		1	HPS11-1	22695.8	22740.5	32100.6	32338.3		9360.07	9642.54	9501.3
	qSER12-gla	ID12M16--ID12M22-RM28681-ID12-2-ID12-3-ID12-199-ID12-166-RM17-ID12M16605--ID12M16619		12	HPS09	25016.6	25686.7	26988.4	26997.1		1301.61	1980.46	1641.04
3QL-2	qSER1a-gla	RM493--RM140-ID01Mb01-ID01Mb03-RM562-RM449-RM513-ID01Mb06-RM24-RM129--PSM367		1	HPS20	12281.4	12301.8	19009.8	20584.3		6707.94	8302.93	7505.44
	qSER1b-gla	ID01M76--RM5853-RM009-RM005-ID01M65-ID01M06-ID01M11-ID01M17-ID01M92-ID01M86-ID01M44-RM3475-RM7381-ID01M26-ID01M25-RM246-RM443-ID01M66-ID01M68-ID01M69-RM403-RM3614-RM1152-RM1095-RM1183-RM3411-RM297--RM6648		1	HPS11-1	22695.8	22740.5	32100.6	32338.3		9360.07	9642.54	9501.3
	qSER8b-gla	PSM342--ID08M10-RM502-RM447-ID08M14-ID08M21-ID08M04-ID08M24-ID08M19-RM6948-RM458-PSM352-ID08M42-ID08M31-ID08M26-ID08M36-ID08M43-ID08M47-ID08M39-ID08M35-ID08M06-RM281-ID08M07-ID08M08-ID08M01-RM23653--end		8	HPS14	25828.9	25934	28380.5	28380.5		2446.5	2551.56	2499.03
3QL-3	qSER1b-gla	ID01M76--RM5853-RM009-RM005-ID01M65-ID01M06-ID01M11-ID01M17-ID01M92-ID01M86-ID01M44-RM3475-RM7381-ID01M26-ID01M25-RM246-RM443-ID01M66-ID01M68-ID01M69-RM403-RM3614-RM1152-RM1095-RM1183-RM3411-RM297--RM6648		1	HPS11-1	22695.8	22740.5	32100.6	32338.3		9360.07	9642.54	9501.3
	qSER8b-gla	PSM342--ID08M10-RM502-RM447-ID08M14-ID08M21-ID08M04-ID08M24-ID08M19-RM6948-RM458-PSM352-ID08M42-ID08M31-ID08M26-ID08M36-ID08M43-ID08M47-ID08M39-ID08M35-ID08M06-RM281-ID08M07-ID08M08-ID08M01-RM23653--end		8	HPS14	25828.9	25934	28380.5	28380.5		2446.5	2551.56	2499.03
	qSER12-gla	ID12M16--ID12M22-RM28681-ID12-2-ID12-3-ID12-199-ID12-166-RM17-ID12M16605--ID12M16619		12	HPS09	25016.6	25686.7	26988.4	26997.1		1301.61	1980.46	1641.04
3QL-4	qSER1a-gla	RM493--RM140-ID01Mb01-ID01Mb03-RM562-RM449-RM513-ID01Mb06-RM24-RM129--PSM367		1	HPS20	12281.4	12301.8	19009.8	20584.3		6707.94	8302.93	7505.44
	qSER8b-gla	PSM342--ID08M10-RM502-RM447-ID08M14-ID08M21-ID08M04-ID08M24-ID08M19-RM6948-RM458-PSM352-ID08M42-ID08M31-ID08M26-ID08M36-ID08M43-ID08M47-ID08M39-ID08M35-ID08M06-RM281-ID08M07-ID08M08-ID08M01-RM23653--end		8	HPS14	25828.9	25934	28380.5	28380.5		2446.5	2551.56	2499.03
	qSER12-gla	ID12M16--ID12M22-RM28681-ID12-2-ID12-3-ID12-199-ID12-166-RM17-ID12M16605--ID12M16619		12	HPS09	25016.6	25686.7	26988.4	26997.1		1301.61	1980.46	1641.04
3QL-5	qSER1b-gla	ID01M76--RM5853-RM009-RM005-ID01M65-ID01M06-ID01M11-ID01M17-ID01M92-ID01M86-ID01M44-RM3475-RM7381-ID01M26-ID01M25-RM246-RM443-ID01M66-ID01M68-ID01M69-RM403-RM3614-RM1152-RM1095-RM1183-RM3411-RM297--RM6648		1	HPS11-1	22695.8	22740.5	32100.6	32338.3		9360.07	9642.54	9501.3
	qSER3a-sat + qSER3b-sat	ID79--PSM16-ID71-ID61-ID03M59-4-ID03M08-ID03M59-12-ID03M59-20-ID03M81-ID03M59-6-PSM19-ID03M04-9-ID03M04-30-ID03M04-33-ID03M04-7-ID03M04-16-ID03M04-17-PSM21-ID03M141-9-RM6931-PSM377-PSM378-RM15152-ID03M141-16-ID03M141-19-PSM379-ID03Ma21-ID03Ma27-RM15196--ID03Ma31		3	A88	12930.1	13026.8	16838.8	16867.5		3812.03	3937.34	3874.68
3QL-6	qSER3a-sat + qSER3b-sat	ID79--PSM16-ID71-ID61-ID03M59-4-ID03M08-ID03M59-12-ID03M59-20-ID03M81-ID03M59-6-PSM19-ID03M04-9-ID03M04-30-ID03M04-33-ID03M04-7-ID03M04-16-ID03M04-17-PSM21-ID03M141-9-RM6931-PSM377-PSM378-RM15152-ID03M141-16-ID03M141-19-PSM379-ID03Ma21-ID03Ma27-RM15196--ID03Ma31		3	A88	12930.1	13026.8	16838.8	16867.5		3812.03	3937.34	3874.68
	qSER8b-gla	PSM342--ID08M10-RM502-RM447-ID08M14-ID08M21-ID08M04-ID08M24-ID08M19-RM6948-RM458-PSM352-ID08M42-ID08M31-ID08M26-ID08M36-ID08M43-ID08M47-ID08M39-ID08M35-ID08M06-RM281-ID08M07-ID08M08-ID08M01-RM23653--end		8	HPS14	25828.9	25934	28380.5	28380.5		2446.5	2551.56	2499.03
3QL-7	qSER3a-sat	ID79--PSM16-ID71-ID61-ID03M59-4-ID03M08-ID03M59-12-ID03M59-20-ID03M81-ID03M59-6-PSM19-ID03M04-9-ID03M04-30--ID03M04-33		3	A88-59-15	12930.1	13026.8	14192.3	14210.1		1165.49	1279.93	1222.71
	qSER3b-glu	RM347--RM15678-ID03MC07-ID03MC09-RM168-ID03MC15-ID03MC20-ID03MC22-RM186-PSM132-RM448-RM293-RM468-RM571-RM422-RM227-RM565-RM570-RM442--RM148		3	SG65	26747.5	27067.4	35788.7	35843.1		8721.31	9095.61	8908.46
	qSER8b-gla	PSM342--ID08M10-RM502-RM447-ID08M14-ID08M21-ID08M04-ID08M24-ID08M19-RM6948-RM458-PSM352-ID08M42-ID08M31-ID08M26-ID08M36-ID08M43-ID08M47-ID08M39-ID08M35-ID08M06-RM281-ID08M07-ID08M08-ID08M01-RM23653--end		8	HPS14	25828.9	25934	28380.5	28380.5		2446.5	2551.56	2499.03
3QL-8	qSER1b-glu	RM403--RM3614-RM1152-RM1095-RM1183-RM3411-RM5914-RM6666-RM297-RM6648-RM212-RM319-RM486-RM265--PSM334		1	SG23	29385.9	29830.6	35197.7	35767.7		5367.13	6381.78	5874.46
	qSER3a-sat	ID79--PSM16-ID71-ID61-ID03M59-4-ID03M08-ID03M59-12-ID03M59-20-ID03M81-ID03M59-6-PSM19-ID03M04-9-ID03M04-30--ID03M04-33		3	A88-59-15	12930.1	13026.8	14192.3	14210.1		1165.49	1279.93	1222.71
	qSER8b-gla	PSM342--ID08M10-RM502-RM447-ID08M14-ID08M21-ID08M04-ID08M24-ID08M19-RM6948-RM458-PSM352-ID08M42-ID08M31-ID08M26-ID08M36-ID08M43-ID08M47-ID08M39-ID08M35-ID08M06-RM281-ID08M07-ID08M08-ID08M01-RM23653--end		8	HPS14	25828.9	25934	28380.5	28380.5		2446.5	2551.56	2499.03
3QL-9	qSER3a-sat	ID79--PSM16-ID71-ID61-ID03M59-4-ID03M08-ID03M59-12-ID03M59-20-ID03M81-ID03M59-6-PSM19-ID03M04-9-ID03M04-30--ID03M04-33		3	A88-59-15	12930.1	13026.8	14192.3	14210.1		1165.49	1279.93	1222.71
	qSER5-glu	RM405--RM7444-RM574-RM5874-PSM362-PSM363-RM289-RM249-RM509-RM146-RM430-RM291--RM440		5	SG85	3073.43	3359.48	19278.6	19975.2		15919.2	16901.8	16410.5
	qSER8b-gla	PSM342--ID08M10-RM502-RM447-ID08M14-ID08M21-ID08M04-ID08M24-ID08M19-RM6948-RM458-PSM352-ID08M42-ID08M31-ID08M26-ID08M36-ID08M43-ID08M47-ID08M39-ID08M35-ID08M06-RM281-ID08M07-ID08M08-ID08M01-RM23653--end		8	HPS14	25828.9	25934	28380.5	28380.5		2446.5	2551.56	2499.03
3QL-10	qSER2a-sat + qSER2b-sat	RM7652--RM12521-RM1285-ID02M23-RM7581-RM5622-RM555-RM3732-PSM116-ID02MQ51-PSM117-RM12655--ID02MQ21		2	A35	3478.72	3653.93	5341.99	5477.52		1688.06	1998.8	1843.43
	qSER3a-sat	ID79--PSM16-ID71-ID61-ID03M59-4-ID03M08-ID03M59-12-ID03M59-20-ID03M81-ID03M59-6-PSM19-ID03M04-9-ID03M04-30--ID03M04-33		3	A88-59-15	12930.1	13026.8	14192.3	14210.1		1165.49	1279.93	1222.71
4QL-1	qSER1b-gla	ID01M76--RM5853-RM009-RM005-ID01M65-ID01M06-ID01M11-ID01M17-ID01M92-ID01M86-ID01M44-RM3475-RM7381-ID01M26-ID01M25-RM246-RM443-ID01M66-ID01M68-ID01M69-RM403-RM3614-RM1152-RM1095-RM1183-RM3411-RM297--RM6648		1	HPS11-1	22695.8	22740.5	32100.6	32338.3		9360.07	9642.54	9501.3
	qSER2a-sat + qSER2b-sat	RM7652--RM12521-RM1285-ID02M23-RM7581-RM5622-RM555-RM3732-PSM116-ID02MQ51-PSM117-RM12655--ID02MQ21		2	A35	3478.72	3653.93	5341.99	5477.52		1688.06	1998.8	1843.43
	qSER12-gla	ID12M16--ID12M22-RM28681-ID12-2-ID12-3-ID12-199-ID12-166-RM17-ID12M16605--ID12M16619		12	HPS09	25016.6	25686.7	26988.4	26997.1		1301.61	1980.46	1641.04
4QL-2	qSER1b-gla	ID01M76--RM5853-RM009-RM005-ID01M65-ID01M06-ID01M11-ID01M17-ID01M92-ID01M86-ID01M44-RM3475-RM7381-ID01M26-ID01M25-RM246-RM443-ID01M66-ID01M68-ID01M69-RM403-RM3614-RM1152-RM1095-RM1183-RM3411-RM297--RM6648		1	HPS11-1	22695.8	22740.5	32100.6	32338.3		9360.07	9642.54	9501.3
	qSER2a-sat + qSER2b-sat	RM7652--RM12521-RM1285-ID02M23-RM7581-RM5622-RM555-RM3732-PSM116-ID02MQ51-PSM117-RM12655--ID02MQ21		2	A35	3478.72	3653.93	5341.99	5477.52		1688.06	1998.8	1843.43
	qSER8b-gla	PSM342--ID08M10-RM502-RM447-ID08M14-ID08M21-ID08M04-ID08M24-ID08M19-RM6948-RM458-PSM352-ID08M42-ID08M31-ID08M26-ID08M36-ID08M43-ID08M47-ID08M39-ID08M35-ID08M06-RM281-ID08M07-ID08M08-ID08M01-RM23653--end		8	HPS14	25828.9	25934	28380.5	28380.5		2446.5	2551.56	2499.03
4QL-3	qSER2a-sat + qSER2b-sat	RM7652--RM12521-RM1285-ID02M23-RM7581-RM5622-RM555-RM3732-PSM116-ID02MQ51-PSM117-RM12655--ID02MQ21		2	A35	3478.72	3653.93	5341.99	5477.52		1688.06	1998.8	1843.43
	qSER8b-gla	PSM342--ID08M10-RM502-RM447-ID08M14-ID08M21-ID08M04-ID08M24-ID08M19-RM6948-RM458-PSM352-ID08M42-ID08M31-ID08M26-ID08M36-ID08M43-ID08M47-ID08M39-ID08M35-ID08M06-RM281-ID08M07-ID08M08-ID08M01-RM23653--end		8	HPS14	25828.9	25934	28380.5	28380.5		2446.5	2551.56	2499.03
	qSER12-gla	ID12M16--ID12M22-RM28681-ID12-2-ID12-3-ID12-199-ID12-166-RM17-ID12M16605--ID12M16619		12	HPS09	25016.6	25686.7	26988.4	26997.1		1301.61	1980.46	1641.04
4QL-4	qSER1b-gla	ID01M76--RM5853-RM009-RM005-ID01M65-ID01M06-ID01M11-ID01M17-ID01M92-ID01M86-ID01M44-RM3475-RM7381-ID01M26-ID01M25-RM246-RM443-ID01M66-ID01M68-ID01M69-RM403-RM3614-RM1152-RM1095-RM1183-RM3411-RM297--RM6648		1	HPS11-1	22695.8	22740.5	32100.6	32338.3		9360.07	9642.54	9501.3
	qSER3a-sat + qSER3b-sat	ID79--PSM16-ID71-ID61-ID03M59-4-ID03M08-ID03M59-12-ID03M59-20-ID03M81-ID03M59-6-PSM19-ID03M04-9-ID03M04-30-ID03M04-33-ID03M04-7-ID03M04-16-ID03M04-17-PSM21-ID03M141-9-RM6931-PSM377-PSM378-RM15152-ID03M141-16-ID03M141-19-PSM379-ID03Ma21-ID03Ma27-RM15196--ID03Ma31		3	A88	12930.1	13026.8	16838.8	16867.5		3812.03	3937.34	3874.68
	qSER12-gla	ID12M16--ID12M22-RM28681-ID12-2-ID12-3-ID12-199-ID12-166-RM17-ID12M16605--ID12M16619		12	HPS09	25016.6	25686.7	26988.4	26997.1		1301.61	1980.46	1641.04
4QL-5	qSER3a-sat + qSER3b-sat	ID79--PSM16-ID71-ID61-ID03M59-4-ID03M08-ID03M59-12-ID03M59-20-ID03M81-ID03M59-6-PSM19-ID03M04-9-ID03M04-30-ID03M04-33-ID03M04-7-ID03M04-16-ID03M04-17-PSM21-ID03M141-9-RM6931-PSM377-PSM378-RM15152-ID03M141-16-ID03M141-19-PSM379-ID03Ma21-ID03Ma27-RM15196--ID03Ma31		3	A88	12930.1	13026.8	16838.8	16867.5		3812.03	3937.34	3874.68
	qSER8b-gla	PSM342--ID08M10-RM502-RM447-ID08M14-ID08M21-ID08M04-ID08M24-ID08M19-RM6948-RM458-PSM352-ID08M42-ID08M31-ID08M26-ID08M36-ID08M43-ID08M47-ID08M39-ID08M35-ID08M06-RM281-ID08M07-ID08M08-ID08M01-RM23653--end		8	HPS14	25828.9	25934	28380.5	28380.5		2446.5	2551.56	2499.03
	qSER12-gla	ID12M16--ID12M22-RM28681-ID12-2-ID12-3-ID12-199-ID12-166-RM17-ID12M16605--ID12M16619		12	HPS09	25016.6	25686.7	26988.4	26997.1		1301.61	1980.46	1641.04
4QL-6	qSER1b-gla	ID01M76--RM5853-RM009-RM005-ID01M65-ID01M06-ID01M11-ID01M17-ID01M92-ID01M86-ID01M44-RM3475-RM7381-ID01M26-ID01M25-RM246-RM443-ID01M66-ID01M68-ID01M69-RM403-RM3614-RM1152-RM1095-RM1183-RM3411-RM297--RM6648		1	HPS11-1	22695.8	22740.5	32100.6	32338.3		9360.07	9642.54	9501.3
	qSER3a-sat + qSER3b-sat	ID79--PSM16-ID71-ID61-ID03M59-4-ID03M08-ID03M59-12-ID03M59-20-ID03M81-ID03M59-6-PSM19-ID03M04-9-ID03M04-30-ID03M04-33-ID03M04-7-ID03M04-16-ID03M04-17-PSM21-ID03M141-9-RM6931-PSM377-PSM378-RM15152-ID03M141-16-ID03M141-19-PSM379-ID03Ma21-ID03Ma27-RM15196--ID03Ma31		3	A88	12930.1	13026.8	16838.8	16867.5		3812.03	3937.34	3874.68
	qSER8b-gla	PSM342--ID08M10-RM502-RM447-ID08M14-ID08M21-ID08M04-ID08M24-ID08M19-RM6948-RM458-PSM352-ID08M42-ID08M31-ID08M26-ID08M36-ID08M43-ID08M47-ID08M39-ID08M35-ID08M06-RM281-ID08M07-ID08M08-ID08M01-RM23653--end		8	HPS14	25828.9	25934	28380.5	28380.5		2446.5	2551.56	2499.03
4QL-7	qSER1a-gla	RM493--RM140-ID01Mb01-ID01Mb03-RM562-RM449-RM513-ID01Mb06-RM24-RM129--PSM367		1	HPS20	12281.4	12301.8	19009.8	20584.3		6707.94	8302.93	7505.44
	qSER3a-sat + qSER3b-sat	ID79--PSM16-ID71-ID61-ID03M59-4-ID03M08-ID03M59-12-ID03M59-20-ID03M81-ID03M59-6-PSM19-ID03M04-9-ID03M04-30-ID03M04-33-ID03M04-7-ID03M04-16-ID03M04-17-PSM21-ID03M141-9-RM6931-PSM377-PSM378-RM15152-ID03M141-16-ID03M141-19-PSM379-ID03Ma21-ID03Ma27-RM15196--ID03Ma31		3	A88	12930.1	13026.8	16838.8	16867.5		3812.03	3937.34	3874.68
	qSER12-gla	ID12M16--ID12M22-RM28681-ID12-2-ID12-3-ID12-199-ID12-166-RM17-ID12M16605--ID12M16619		12	HPS09	25016.6	25686.7	26988.4	26997.1		1301.61	1980.46	1641.04
5QL-1	qSER1b-gla	ID01M76--RM5853-RM009-RM005-ID01M65-ID01M06-ID01M11-ID01M17-ID01M92-ID01M86-ID01M44-RM3475-RM7381-ID01M26-ID01M25-RM246-RM443-ID01M66-ID01M68-ID01M69-RM403-RM3614-RM1152-RM1095-RM1183-RM3411-RM297--RM6648		1	HPS11-1	22695.8	22740.5	32100.6	32338.3		9360.07	9642.54	9501.3
	qSER3a-sat + qSER3b-sat	ID79--PSM16-ID71-ID61-ID03M59-4-ID03M08-ID03M59-12-ID03M59-20-ID03M81-ID03M59-6-PSM19-ID03M04-9-ID03M04-30-ID03M04-33-ID03M04-7-ID03M04-16-ID03M04-17-PSM21-ID03M141-9-RM6931-PSM377-PSM378-RM15152-ID03M141-16-ID03M141-19-PSM379-ID03Ma21-ID03Ma27-RM15196--ID03Ma31		3	A88	12930.1	13026.8	16838.8	16867.5		3812.03	3937.34	3874.68
	qSER8b-gla	PSM342--ID08M10-RM502-RM447-ID08M14-ID08M21-ID08M04-ID08M24-ID08M19-RM6948-RM458-PSM352-ID08M42-ID08M31-ID08M26-ID08M36-ID08M43-ID08M47-ID08M39-ID08M35-ID08M06-RM281-ID08M07-ID08M08-ID08M01-RM23653--end		8	HPS14	25828.9	25934	28380.5	28380.5		2446.5	2551.56	2499.03
	qSER12-gla	ID12M16--ID12M22-RM28681-ID12-2-ID12-3-ID12-199-ID12-166-RM17-ID12M16605--ID12M16619		12	HPS09	25016.6	25686.7	26988.4	26997.1		1301.61	1980.46	1641.04
5QL-2	qSER2a-sat + qSER2b-sat	RM7652--RM12521-RM1285-ID02M23-RM7581-RM5622-RM555-RM3732-PSM116-ID02MQ51-PSM117-RM12655--ID02MQ21		2	A35	3478.72	3653.93	5341.99	5477.52		1688.06	1998.8	1843.43
	qSER3a-sat + qSER3b-sat	ID79--PSM16-ID71-ID61-ID03M59-4-ID03M08-ID03M59-12-ID03M59-20-ID03M81-ID03M59-6-PSM19-ID03M04-9-ID03M04-30-ID03M04-33-ID03M04-7-ID03M04-16-ID03M04-17-PSM21-ID03M141-9-RM6931-PSM377-PSM378-RM15152-ID03M141-16-ID03M141-19-PSM379-ID03Ma21-ID03Ma27-RM15196--ID03Ma31		3	A88	12930.1	13026.8	16838.8	16867.5		3812.03	3937.34	3874.68
	qSER12-gla	ID12M16--ID12M22-RM28681-ID12-2-ID12-3-ID12-199-ID12-166-RM17-ID12M16605--ID12M16619		12	HPS09	25016.6	25686.7	26988.4	26997.1		1301.61	1980.46	1641.04
5QL-3	qSER3b-glu	RM347--RM15678-ID03MC07-ID03MC09-RM168-ID03MC15-ID03MC20-ID03MC22-RM186-PSM132-RM448-RM293-RM468-RM571-RM422-RM227-RM565-RM570-RM442--RM148		3	SG65	26747.5	27067.4	35788.7	35843.1		8721.31	9095.61	8908.46
	qSER3a-sat + qSER3b-sat	ID79--PSM16-ID71-ID61-ID03M59-4-ID03M08-ID03M59-12-ID03M59-20-ID03M81-ID03M59-6-PSM19-ID03M04-9-ID03M04-30-ID03M04-33-ID03M04-7-ID03M04-16-ID03M04-17-PSM21-ID03M141-9-RM6931-PSM377-PSM378-RM15152-ID03M141-16-ID03M141-19-PSM379-ID03Ma21-ID03Ma27-RM15196--ID03Ma31		3	A88	12930.1	13026.8	16838.8	16867.5		3812.03	3937.34	3874.68
	qSER5-glu	RM405--RM7444-RM574-RM5874-PSM362-PSM363-RM289-RM249-RM509-RM146-RM430-RM291--RM440		5	SG85	3073.43	3359.48	19278.6	19975.2		15919.2	16901.8	16410.5
	qSER8b-gla	PSM342--ID08M10-RM502-RM447-ID08M14-ID08M21-ID08M04-ID08M24-ID08M19-RM6948-RM458-PSM352-ID08M42-ID08M31-ID08M26-ID08M36-ID08M43-ID08M47-ID08M39-ID08M35-ID08M06-RM281-ID08M07-ID08M08-ID08M01-RM23653--end		8	HPS14	25828.9	25934	28380.5	28380.5		2446.5	2551.56	2499.03
5QL-4	qSER1b-glu	RM403--RM3614-RM1152-RM1095-RM1183-RM3411-RM5914-RM6666-RM297-RM6648-RM212-RM319-RM486-RM265--PSM334		1	SG23	29385.9	29830.6	35197.7	35767.7		5367.13	6381.78	5874.46
	qSER3a-sat + qSER3b-sat	ID79--PSM16-ID71-ID61-ID03M59-4-ID03M08-ID03M59-12-ID03M59-20-ID03M81-ID03M59-6-PSM19-ID03M04-9-ID03M04-30-ID03M04-33-ID03M04-7-ID03M04-16-ID03M04-17-PSM21-ID03M141-9-RM6931-PSM377-PSM378-RM15152-ID03M141-16-ID03M141-19-PSM379-ID03Ma21-ID03Ma27-RM15196--ID03Ma31		3	A88	12930.1	13026.8	16838.8	16867.5		3812.03	3937.34	3874.68
	qSER5-glu	RM405--RM7444-RM574-RM5874-PSM362-PSM363-RM289-RM249-RM509-RM146-RM430-RM291--RM440		5	SG85	3073.43	3359.48	19278.6	19975.2		15919.2	16901.8	16410.5
	qSER8b-gla	PSM342--ID08M10-RM502-RM447-ID08M14-ID08M21-ID08M04-ID08M24-ID08M19-RM6948-RM458-PSM352-ID08M42-ID08M31-ID08M26-ID08M36-ID08M43-ID08M47-ID08M39-ID08M35-ID08M06-RM281-ID08M07-ID08M08-ID08M01-RM23653--end		8	HPS14	25828.9	25934	28380.5	28380.5		2446.5	2551.56	2499.03
5QL-5	qSER2a-sat + qSER2b-sat	RM7652--RM12521-RM1285-ID02M23-RM7581-RM5622-RM555-RM3732-PSM116-ID02MQ51-PSM117-RM12655--ID02MQ21		2	A35	3478.72	3653.93	5341.99	5477.52		1688.06	1998.8	1843.43
	qSER3a-sat + qSER3b-sat	ID79--PSM16-ID71-ID61-ID03M59-4-ID03M08-ID03M59-12-ID03M59-20-ID03M81-ID03M59-6-PSM19-ID03M04-9-ID03M04-30-ID03M04-33-ID03M04-7-ID03M04-16-ID03M04-17-PSM21-ID03M141-9-RM6931-PSM377-PSM378-RM15152-ID03M141-16-ID03M141-19-PSM379-ID03Ma21-ID03Ma27-RM15196--ID03Ma31		3	A88	12930.1	13026.8	16838.8	16867.5		3812.03	3937.34	3874.68
	qSER8b-gla	PSM342--ID08M10-RM502-RM447-ID08M14-ID08M21-ID08M04-ID08M24-ID08M19-RM6948-RM458-PSM352-ID08M42-ID08M31-ID08M26-ID08M36-ID08M43-ID08M47-ID08M39-ID08M35-ID08M06-RM281-ID08M07-ID08M08-ID08M01-RM23653--end		8	HPS14	25828.9	25934	28380.5	28380.5		2446.5	2551.56	2499.03
6QL-1	qSER2a-sat + qSER2b-sat	RM7652--RM12521-RM1285-ID02M23-RM7581-RM5622-RM555-RM3732-PSM116-ID02MQ51-PSM117-RM12655--ID02MQ21		2	A35	3478.72	3653.93	5341.99	5477.52		1688.06	1998.8	1843.43
	qSER3a-sat + qSER3b-sat	ID79--PSM16-ID71-ID61-ID03M59-4-ID03M08-ID03M59-12-ID03M59-20-ID03M81-ID03M59-6-PSM19-ID03M04-9-ID03M04-30-ID03M04-33-ID03M04-7-ID03M04-16-ID03M04-17-PSM21-ID03M141-9-RM6931-PSM377-PSM378-RM15152-ID03M141-16-ID03M141-19-PSM379-ID03Ma21-ID03Ma27-RM15196--ID03Ma31		3	A88	12930.1	13026.8	16838.8	16867.5		3812.03	3937.34	3874.68
	qSER5-glu	RM405--RM7444-RM574-RM5874-PSM362-PSM363-RM289-RM249-RM509-RM146-RM430-RM291--RM440		5	SG85	3073.43	3359.48	19278.6	19975.2		15919.2	16901.8	16410.5
	qSER8b-gla	PSM342--ID08M10-RM502-RM447-ID08M14-ID08M21-ID08M04-ID08M24-ID08M19-RM6948-RM458-PSM352-ID08M42-ID08M31-ID08M26-ID08M36-ID08M43-ID08M47-ID08M39-ID08M35-ID08M06-RM281-ID08M07-ID08M08-ID08M01-RM23653--end		8	HPS14	25828.9	25934	28380.5	28380.5		2446.5	2551.56	2499.03
6QL-2	qSER2a-sat + qSER2b-sat	RM7652--RM12521-RM1285-ID02M23-RM7581-RM5622-RM555-RM3732-PSM116-ID02MQ51-PSM117-RM12655--ID02MQ21		2	A35	3478.72	3653.93	5341.99	5477.52		1688.06	1998.8	1843.43
	qSER3a-sat + qSER3b-sat	ID79--PSM16-ID71-ID61-ID03M59-4-ID03M08-ID03M59-12-ID03M59-20-ID03M81-ID03M59-6-PSM19-ID03M04-9-ID03M04-30-ID03M04-33-ID03M04-7-ID03M04-16-ID03M04-17-PSM21-ID03M141-9-RM6931-PSM377-PSM378-RM15152-ID03M141-16-ID03M141-19-PSM379-ID03Ma21-ID03Ma27-RM15196--ID03Ma31		3	A88	12930.1	13026.8	16838.8	16867.5		3812.03	3937.34	3874.68
	qSER1b-gla	ID01M76--RM5853-RM009-RM005-ID01M65-ID01M06-ID01M11-ID01M17-ID01M92-ID01M86-ID01M44-RM3475-RM7381-ID01M26-ID01M25-RM246-RM443-ID01M66-ID01M68-ID01M69-RM403-RM3614-RM1152-RM1095-RM1183-RM3411-RM297--RM6648		1	HPS11-1	22695.8	22740.5	32100.6	32338.3		9360.07	9642.54	9501.3
	qSER8b-gla	PSM342--ID08M10-RM502-RM447-ID08M14-ID08M21-ID08M04-ID08M24-ID08M19-RM6948-RM458-PSM352-ID08M42-ID08M31-ID08M26-ID08M36-ID08M43-ID08M47-ID08M39-ID08M35-ID08M06-RM281-ID08M07-ID08M08-ID08M01-RM23653--end		8	HPS14	25828.9	25934	28380.5	28380.5		2446.5	2551.56	2499.03
SSSL, single-segment substitution line. SER, stigma exsertion rate. P2 and P3 are the marker positions of donor genotype at the front-end and after-end of the substitution segment, respectively. P1 and P4 are the marker positions of background genotype flanking out of the front-end and after-end of the substitution segment, respectively. Lmin, minimum length of substitution segments (kb) = P3 - P…

## Sheet: Supplementary Table 3
Supplementary Table 3 Stigma exsertion rate (SER) in SSSLs carrying QTLs for SER
QTL	SSSL	SER (%)					P value of SER
		2018 FCS	2018 SCS	2019 FSC	Average		2018 FCS	2018 SCS	2019 FSC	Average
qSER2a-sat	A42-34	48.20±1.44	45.83±1.45	47.66±2.59	47.23±1.94		0	3.45013e-08	2.6893e-08	2.0165e-08
	A42-69	46.79±0.89	44.53±1.94	47.06±1.75	46.13±1.59		0	3.45013e-08	2.6893e-08	2.0165e-08
	Average	47.50±0.82	45.18±1.55	47.36±2.21	46.68±1.55		0	3.45013e-08	2.6893e-08	2.0165e-08
qSER2b-sat	A42-17	45.57±0.76	46.41±1.38	48.22±1.20	46.73±1.58		0	3.45013e-08	2.6893e-08	2.0165e-08
	A41	47.89±1.21	44.14±1.30	45.27±1.85	46.30±1.83		0	3.45013e-08	2.6896e-08	2.0165e-08
	Average	47.12±0.90	45.28±1.79	46.75±1.93	46.49±1.53		0	3.45013e-08	2.6893e-08	2.0165e-08
qSER3a-sat	A88-59-15-3	45.52±1.93	42.67±2.02	45.14±1.57	44.44±2.07		0	3.45053e-08	2.6893e-08	2.01654e-08
	A88-59-15-19	46.55±1.35	45.61±1.87	48.66±1.93	46.94±2.14		0	3.45013e-08	2.6893e-08	2.0165e-08
	A88-59-15-10	47.98±2.08	45.52±1.84	47.10±0.92	46.87±1.63		0	3.45013e-08	2.6893e-08	2.0165e-08
	A88-59-15	46.40±0.83	43.85±1.44	44.71±1.15	44.99±1.65		0	3.45014e-08	2.6893e-08	2.0165e-08
	Average	46.61±1.61	44.41±1.70	46.4±0.78	45.81±1.47		0	3.45013e-08	2.6893e-08	2.0165e-08
qSER3b-sat	A88-141-2	42.25±2.00	42.84±1.72	44.12±0.53	43.07±1.79		0	3.45036e-08	2.6893e-08	2.0165e-08
	A88-141-2-11	44.95±0.94	46.41±1.57	44.18±1.25	45.18±1.72		0	3.45013e-08	2.6893e-08	2.0165e-08
	A88-141-2-21	42.13±0.92	43.49±1.11	45.44±0.61	43.68±1.66		0	3.45015e-08	2.6893e-08	2.0165e-08
	Average	43.11±1.83	44.24±1.90	44.58±0.48	43.98±1.44		0	3.45013e-08	2.6893e-08	2.0165e-08
qSER1a-gla	HPS20	46.60±1.60	47.18±0.89	43.93±1.37	46.08±1.01		0	3.45013e-08	2.70333e-08	2.0165e-08
qSER1b-gla	HPS11-1	50.72±0.91	51.88±1.98	49.49±1.25	50.61±0.70		0	3.45013e-08	2.6893e-08	2.0165e-08
qSER8b-gla	HPS14	48.52±2.27	44.20±1.15	44.21±1.18	45.93±1.25		0	3.45013e-08	2.68946e-08	2.0165e-08
qSER12-gla	HPS09	42.33±1.32	43.69±0.68	41.55±1.51	42.47±0.79		0	3.45014e-08	2.68944e-08	2.0165e-08
qSER1b-glu	SG23	56.33±1.89	54.84±2.63	51.43±1.87	54.73±1.29		0	3.45013e-08	2.68932e-08	2.0165e-08
qSER3b-glu	SG65	51.15±1.89	47.34±1.27	47.84±0.80	49.37±1.40		0	3.45013e-08	2.6893e-08	2.0165e-08
qSER5-glu	SG85	55.16±2.27	56.25±2.25	59.22±2.40	56.45±1.38		0	3.45013e-08	2.6893e-08	2.0165e-08
HJX74	-	29.31±0.40	28.87±0.74	29.25±0.96	29.18±0.40		-	-	-	-
FCS, the first cropping season. SCS, the second cropping season.

## Sheet: Supplementary Table 4
Supplementary Table 4 Stigma exsertion rate (SER) in pyramiding lines
Pyramiding line	QTL combination	QTL donor	SER (%)					P value of SER
			2018 FCS	2018 SCS	2019 FSC	Average		2018 FCS	2018 SCS	2019 FSC	Average
A35	qSER2a-sat / qSER2b-sat	A35	50.99±1.04	50.90±1.02	51.78±1.69	51.18±1.56		0	3.45013e-08	2.6893e-08	2.0165e-08
A88	qSER3a-sat / qSER3b-sat	A88	57.89±1.62	54.56±0.72	56.24±1.29	56.61±0.91		0	3.45013e-08	2.6893e-08	2.0165e-08
2QL-1	qSER1b-gla / qSER12-gla	HPS11-1 / HPS09	57.12±1.91	52.26±0.85	56.13±2.58	55.17±1.21		0	3.45013e-08	2.6893e-08	2.0165e-08
2QL-2	qSER1b-gla / qSER8b-gla	HPS11-1 / HPS14	51.46±0.94	56.32±2.34	51.44±1.41	53.07±1.63		0	3.45013e-08	2.6893e-08	2.0165e-08
2QL-3	qSER8b-gla / qSER12-gla	HPS14 / HPS09	44.56±1.51	48.92±1.53	47.19±1.80	46.89±1.35		0	3.45013e-08	2.6893e-08	2.0165e-08
2QL-4	qSER8b-gla / qSER3a-sat	HPS14 / A88-59-15	66.65±2.22	62.43±0.36	60.52±1.47	63.20±1.80		0	3.45013e-08	2.6893e-08	2.0165e-08
2QL-5	qSER3a-sat / qSER12-gla	A88-59-15 / HPS09	52.76±1.23	56.89±1.47	58.26±2.07	55.97±1.16		0	3.45013e-08	2.6893e-08	2.0165e-08
3QL-1	qSER1a-gla / qSER1b-gla / qSER12-gla	HPS20 / HPS11-1 / HPS09	60.92±1.33	65.12±1.13	62.68±1.65	62.91±0.92		0	3.45013e-08	2.6893e-08	2.0165e-08
3QL-2	qSER1a-gla / qSER1b-gla / qSER8b-gla	HPS20 / HPS11-1 / HPS14	65.46±0.67	59.97±0.14	62.19±1.58	62.54±1.33		0	3.45013e-08	2.6893e-08	2.0165e-08
3QL-3	qSER1b-gla / qSER8b-gla / qSER12-gla	HPS11-1 / HPS14 / HPS09	59.56±1.99	58.43±0.78	62.09±1.16	60.03±1.29		0	3.45013e-08	2.6893e-08	2.0165e-08
3QL-4	qSER1a-gla / qSER8b-gla / qSER12-gla	HPS20 / HPS14 / HPS09	61.11±2.36	58.88±1.18	61.51±1.39	60.50±0.95		0	3.45013e-08	2.6893e-08	2.0165e-08
3QL-5	qSER1b-gla / qSER3a-sat / qSER3b-sat	HPS11-1 / A88	64.16±1.65	67.15±0.18	67.55±1.20	66.29±0.80		0	3.45013e-08	2.6893e-08	2.0165e-08
3QL-6	qSER3a-sat / qSER3b-sat / qSER8b-gla	A88 / HPS14	66.79±0.98	65.53±0.83	70.25±1.77	67.53±1.26		0	3.45013e-08	2.6893e-08	2.0165e-08
3QL-7	qSER3a-sat / qSER3b-glu / qSER8b-gla	A88-59-15 / SG65 / HPS14	77.99±1.43	75.41±4.97	80.82±0.85	78.07±2.11		0	3.45013e-08	2.6893e-08	2.0165e-08
3QL-8	qSER1b-glu / qSER3a-sat / qSER8b-gla	SG23 / A88-59-15 / HPS14	72.22±1.48	72.44±0.92	77.94±1.12	74.20±1.11		0	3.45013e-08	2.6893e-08	2.0165e-08
3QL-9	qSER3a-sat / qSER5-glu / qSER8b-gla	A88-59-15 / SG85 / HPS14	73.19±0.21	70.85±1.34	75.98±1.77	73.34±0.98		0	3.45013e-08	2.6893e-08	2.0165e-08
3QL-10	qSER2a-sat / qSER2b-sat / qSER3a-sat	A35 / A88-59-15	67.28±0.84	67.18±1.37	71.76±1.78	68.74±1.03		0	3.45013e-08	2.6893e-08	2.0165e-08
4QL-1	qSER1b-gla / qSER2a-sat / qSER2b-sat / qSER12-gla	HPS11-1 / A35 / HPS09	70.75±0.94	65.34±1.65	66.89±2.25	67.66±1.17		0	3.45013e-08	2.6893e-08	2.0165e-08
4QL-2	qSER1b-gla / qSER2a-sat / qSER2b-sat / qSER8b-gla	HPS11-1 / A35 / HPS14	71.11±2.36	72.66±1.17	74.94±1.97	72.91±1.10		0	3.45456e-08	2.6893e-08	2.01652e-08
4QL-3	qSER2a-sat / qSER2b-sat / qSER8b-gla / qSER12-gla	A35 / HPS14 / HPS09	65.25±1.94	64.09±0.44	60.94±1.51	63.42±0.97		0	3.45013e-08	2.6893e-08	2.0165e-08
4QL-4	qSER1b-gla / qSER3a-sat / qSER3b-sat / qSER12-gla	HPS11-1 / A88 / HPS09	75.64±0.78	78.99±0.90	74.72±2.88	76.45±2.57		0	3.45013e-08	2.6893e-08	2.0165e-08
4QL-5	qSER3a-sat / qSER3b-sat / qSER8b-gla / qSER12-gla	A88 / HPS14 / HPS09	70.82±0.91	67.96±0.58	68.59±2.12	69.12±0.81		0	3.45013e-08	2.6893e-08	2.0165e-08
4QL-6	qSER1b-gla / qSER3a-sat / qSER3b-sat / qSER8b-gla	HPS11-1 / A88 / HPS14	70.44±1.58	68.70±1.20	72.42±1.83	70.52±0.95		0	3.45013e-08	2.6893e-08	2.0165e-08
4QL-7	qSER1a-gla / qSER3a-sat / qSER3b-sat / qSER12-gla	HPS20 / A88 / HPS09	76.76±0.56	73.30±1.72	71.40±0.87	73.82±1.34		0	3.45013e-08	2.6893e-08	2.0165e-08
5QL-1	qSER1b-gla / qSER3a-sat / qSER3b-sat / qSER8b-gla / qSER12-gla	HPS11-1 / A88 / HPS14 / HPS09	79.40±1.67	82.26±0.62	77.47±1.38	79.71±0.95		0	3.45402e-08	2.6893e-08	2.01652e-08
5QL-2	qSER2a-sat / qSER2b-sat / qSER3a-sat / qSER3b-sat / qSER12-gla	A35 / A88 / HPS09	78.29±0.94	70.12±2.85	71.58±2.08	73.33±1.64		0	3.45402e-08	2.6893e-08	2.01652e-08
5QL-3	qSER3b-glu / qSER3a-sat / qSER3b-sat / qSER5-glu / qSER8b-gla	SG65 / A88 / SG85 / HPS14	76.65±2.17	73.33±2.22	79.73±1.16	76.57±1.33		0	3.4546e-08	2.6893e-08	2.01655e-08
5QL-4	qSER1b-glu / qSER3a-sat / qSER3b-sat / qSER5-glu / qSER8b-gla	SG23 / A88 / SG85 / HPS14	78.54±2.98	79.76±0.97	84.43±1.94	80.91±1.39		0	3.4546e-08	2.6893e-08	2.01652e-08
5QL-5	qSER2a-sat / qSER2b-sat / qSER3a-sat / qSER3b-sat / qSER8b-gla	A35 / A88 / HPS14	79.22±1.53	71.92±0.71	73.58±0.95	74.91±2.01		0	3.4546e-08	2.6893e-08	2.01652e-08
6QL-1	qSER2a-sat / qSER2b-sat / qSER3a-sat / qSER3b-sat / qSER5-glu / qSER8b-gla	A35 / A88 / SG85 / HPS14	83.81±0.70	86.59±0.64	87.53±0.75	85.98±0.66		0	3.45402e-08	2.6893e-08	2.01675e-08
6QL-2	qSER2a-sat / qSER2b-sat / qSER3a-sat / qSER3b-sat / qSER1b-gla / qSER8b-gla	A35 / A88 / HPS11-1 / HPS14	93.16±0.99	90.19±0.89	91.78±1.27	91.71±0.68		0	3.45402e-08	2.6893e-08	2.01675e-08
HJX74	-	-	29.31±0.40	28.87±0.74	29.25±0.96	29.18±0.40		-	-	-	-
FCS, the first cropping season, SCS, the second cropping season. A35 and A88 are the single-segment substitution lines (SSSLs) carrying two QTLs for SER in the substitution segments.

## Sheet: Supplementary Table 5
Supplementary Table 5 Phenotypes of agronomic traits in pyramiding lines
Pyramiding line	Heading date (d)	Plant height (cm)	Grain number per panicle	Panicle length (cm)	Seed setting rate (%)	Grain length (mm)	Grain width (mm)	Thousand grain weight (g)
A35	73.10±0.48	98.30±0.88	219.51±7.76	23.13±0.28	87.00±1.14*	8.43±0.04	2.57±0.02	21.74±0.24**
A88	73.78±0.40	95.10±0.85	183.15±7.22	21.46±0.24*	84.00±0.77	8.44±0.03	2.61±0.02	23.01±0.40
2QL-1	69.33±0.62***	94.90±0.92	200.12±2.66	20.58±0.25***	83.60±2.58	8.38±0.04	2.68±0.02**	22.81±0.19
2QL-2	76.20±0.61	97.90±0.96	192.51±16.89	21.60±0.61*	82.40±1.33	8.21±0.01**	2.63±0.02	22.38±0.36
2QL-3	76.89±0.45*	96.10±0.62	206.27±12.87	20.35±0.38***	82.00±1.18	8.10±0.02***	2.61±0.03	21.70±0.25**
2QL-4	76.80±0.47	98.50±1.27	208.50±9.68	21.63±0.20*	86.80±0.73	8.36±0.03	2.46±0.02***	22.69±0.19
2QL-5	76.60±1.21	94.80±1.00	222.77±9.54	21.53±0.31*	82.20±1.71	8.17±0.02**	2.74±0.02***	22.79±0.31
3QL-1	75.80±0.71	94.50±0.76	209.19±21.54	22.13±0.76	79.00±2.41	8.29±0.04*	2.64±0.02	22.58±0.20
3QL-2	75.22±0.57	94.10±0.60	160.75±3.29**	22.16±0.11	87.20±0.80*	8.22±0.03**	2.57±0.02	23.27±0.22
3QL-3	67.00±1.21***	93.20±0.98	203.48±12.65	22.42±0.67	79.60±1.21	8.31±0.04	2.59±0.01	21.37±0.22**
3QL-4	74.10±0.53	93.70±0.76	242.13±9.40	23.94±0.55	83.80±0.97	8.41±0.05	2.52±0.01**	21.51±0.21**
3QL-5	76.50±0.62	93.50±0.73	162.50±4.12*	22.11±0.31	84.40±1.29	8.65±0.02**	2.64±0.01	24.54±0.30**
3QL-6	75.90±0.31	92.50±0.67*	219.26±5.89	23.80±0.37	78.40±3.14	8.25±0.03**	2.49±0.02***	21.88±0.20*
3QL-7	75.90±0.48	95.10±0.82	232.16±4.68	22.34±0.20	78.80±2.62	8.32±0.05	2.57±0.01	21.77±0.41*
3QL-8	76.10±0.38	97.10±0.74	235.30±7.37	24.73±0.24*	84.80±1.36	8.35±0.04	2.40±0.01***	20.13±0.08***
3QL-9	75.70±0.42	98.60±0.65	208.13±8.36	23.53±0.50	84.00±0.84	8.12±0.02***	2.39±0.02***	20.92±0.28***
3QL-10	73.80±0.36	95.10±0.78	206.61±8.39	22.96±0.34	83.40±0.75	8.36±0.01	2.63±0.02	23.69±0.34
4QL-1	73.00±0.58	95.10±0.80	188.52±7.02	21.74±0.35*	82.00±1.97	8.46±0.01	2.63±0.02	24.06±0.40*
4QL-2	72.50±0.56*	94.60±0.79	154.76±4.66**	21.35±0.61*	83.60±2.62	8.41±0.03	2.60±0.02	23.19±0.31
4QL-3	64.80±0.87***	94.90±0.57	175.36±8.11	23.19±0.46	84.20±1.83	8.47±0.03	2.63±0.01	22.96±0.21
4QL-4	64.70±0.65***	92.40±0.81*	181.99±8.89	22.53±0.77	83.40±2.84	8.34±0.05	2.68±0.04**	22.79±0.51
4QL-5	73.20±0.33	89.70±1.42***	145.80±4.78***	21.20±0.34**	83.80±1.59	8.29±0.03*	2.64±0.02	22.05±0.25*
4QL-6	77.00±0.60*	97.30±0.97	175.35±8.21	22.29±0.15	86.20±1.39	8.44±0.04	2.57±0.02	23.48±0.19
4QL-7	71.50±0.64**	92.80±0.92*	207.45±13.26	21.91±0.46	81.60±2.16	8.17±0.03**	2.68±0.02**	22.85±0.36
5QL-1	76.78±0.40	94.30±0.75	213.07±8.26	22.97±0.30	87.20±0.86*	8.30±0.03*	2.64±0.01	23.52±0.49
5QL-2	73.20±0.57	96.50±0.76	176.60±8.71	22.52±0.44	84.40±1.12	8.46±0.01	2.65±0.01*	23.14±0.18
5QL-3	72.60±0.45*	99.90±0.72*	237.13±13.16	23.98±0.58	83.00±1.10	8.18±0.08**	2.45±0.01***	21.31±0.45***
5QL-4	74.44±0.56	96.20±0.85	230.10±9.06	23.78±0.52	82.20±0.20	8.07±0.04***	2.46±0.01***	20.84±0.27***
5QL-5	72.00±0.56**	95.90±0.64	191.73±8.76	22.58±0.46	84.20±1.28	8.37±0.03	2.53±0.02*	21.54±0.30**
6QL-1	75.50±0.62	94.60±0.50	187.57±11.39	23.32±0.58	83.40±1.60	8.39±0.04	2.45±0.02***	21.13±0.21***
6QL-2	73.56±0.60	100.10±1.16**	208.37±14.5	23.23±0.35	86.00±0.89	8.32±0.05	2.56±0.02	21.56±0.23**
HJX74	74.98±0.45	96.23±0.42	209.97±5.89	23.16±0.33	82.40±0.87	8.45±0.03	2.60±0.01	23.06±0.14
HJX74 as control. *, ** and *** indicate the significance at 0.05, 0.01 and 0.001 level, respectively. A35 and A88 are the single-segment substitution lines (SSSLs) carrying two QTLs for SER in the substitution segments.

## Sheet: Supplementary Table 6
Supplementary Table 6 Additive effects of a single QTL on SER in SSSLs
QTL	SSSL	Additive effect (%)
		2018 FCS	2018 SCS	2019 FSC	Average
qSER2a-sat	A42-34	18.90±1.44	16.96±1.44	18.42±2.58	18.08±1.92
	A42-69	17.48±0.88	15.66±1.94	17.80±1.74	16.98±1.54
	Average	18.18±0.82	16.30±1.56	18.10±2.22	17.54±1.54
qSER2b-sat	A42-17	16.26±0.76	17.54±1.38	18.96±1.20	17.58±1.58
	A41	18.58±1.22	15.26±1.30	16.02±1.86	17.12±1.80
	Average	17.82±0.90	16.40±1.80	17.50±1.94	17.32±1.52
qSER3a-sat	A88-59-15-3	16.22±1.92	13.80±2.02	15.88±1.56	15.30±2.06
	A88-59-15-19	17.24±1.36	16.74±1.86	19.40±1.94	17.80±2.14
	A88-59-15-10	18.68±2.08	16.64±1.84	17.84±0.92	17.72±1.64
	A88-59-15	17.10±0.84	14.98±1.44	15.46±1.16	15.84±1.66
	Average	17.30±1.62	15.54±1.70	17.14±0.78	16.66±1.48
qSER3b-sat	A88-141-2	12.94±2.00	13.96±1.72	14.88±0.54	13.92±1.80
	A88-141-2-11	15.64±0.94	17.54±1.56	14.92±1.24	16.04±1.74
	A88-141-2-21	12.82±0.92	14.62±1.12	16.18±0.62	14.54±1.66
	Average	13.80±1.84	15.38±1.90	15.32±0.48	14.84±1.44
qSER1a-gla	HPS20	17.30±1.60	18.30±0.90	14.68±1.36	16.90±1.04
qSER1b-gla	HPS11-1	21.42±0.90	23.00±1.98	20.24±1.26	21.42±0.72
qSER8b-gla	HPS14	19.20±2.28	15.32±1.16	14.96±1.18	16.74±1.24
qSER12-gla	HPS09	13.02±1.32	14.82±0.68	12.30±1.50	13.28±0.78
qSER1b-glu	SG23	27.02±1.90	25.98±2.62	22.18±1.86	25.54±1.28
qSER3b-glu	SG65	21.84±1.88	18.46±1.26	18.58±0.80	20.18±1.36
qSER5-glu	SG85	25.86±2.28	27.38±2.26	29.98±2.40	27.26±1.38
SSSL, single-segment substitution line. SER, stigma exsertion rate. FCS, the first cropping season, SCS, the second cropping season.

## Sheet: Supplementary Table 7
Supplementary Table 7 Additive effects of QTL combinations on SER in pyramiding lines
Pyramiding line	QTL combination	QTL donor	Additive effect (%)
			2018 FCS	2018 SCS	2019 FSC	Average
A35	qSER2a-sat / qSER2b-sat	A35	21.68±1.04	22.04±1.02	22.52±1.70	22.00±1.56
A88	qSER3a-sat / qSER3b-sat	A88	28.58±1.62	25.68±0.72	26.98±1.28	27.42±0.88
2QL-1	qSER1b-gla / qSER12-gla	HPS11-1 / HPS09	27.82±1.92	23.38±0.84	26.88±2.58	26.02±1.18
2QL-2	qSER1b-gla / qSER8b-gla	HPS11-1 / HPS14	22.14±0.94	27.44±2.34	22.18±1.42	23.92±1.68
2QL-3	qSER8b-gla / qSER12-gla	HPS14 / HPS09	15.26±1.52	20.04±1.54	17.94±1.80	17.74±1.40
2QL-4	qSER8b-gla / qSER3a-sat	HPS14 / A88-59-15	37.34±2.22	33.56±0.36	31.26±1.48	34.06±1.80
2QL-5	qSER3a-sat / qSER12-gla	A88-59-15 / HPS09	23.46±1.22	28.02±1.46	29.02±2.06	26.82±1.18
3QL-1	qSER1a-gla / qSER1b-gla / qSER12-gla	HPS20 / HPS11-1 / HPS09	31.62±1.32	36.24±1.14	33.42±1.66	33.76±0.96
3QL-2	qSER1a-gla / qSER1b-gla / qSER8b-gla	HPS20 / HPS11-1 / HPS14	36.16±0.66	31.10±0.14	32.94±1.58	33.40±1.28
3QL-3	qSER1b-gla / qSER8b-gla / qSER12-gla	HPS11-1 / HPS14 / HPS09	30.26±1.98	29.56±0.78	32.84±1.16	30.88±1.26
3QL-4	qSER1a-gla / qSER8b-gla / qSER12-gla	HPS20 / HPS14 / HPS09	31.80±2.36	30.00±1.18	32.26±1.40	31.36±0.92
3QL-5	qSER1b-gla / qSER3a-sat / qSER3b-sat	HPS11-1 / A88	34.86±1.66	38.28±0.18	38.30±1.20	37.14±0.82
3QL-6	qSER3a-sat / qSER3b-sat / qSER8b-gla	A88 / HPS14	37.48±0.98	36.66±0.84	41.00±1.76	38.38±1.26
3QL-7	qSER3a-sat / qSER3b-glu / qSER8b-gla	A88-59-15 / SG65 / HPS14	48.68±1.42	46.54±4.96	51.56±0.84	48.92±2.06
3QL-8	qSER1b-glu / qSER3a-sat / qSER8b-gla	SG23 / A88-59-15 / HPS14	42.92±1.48	43.56±0.92	48.68±1.12	45.06±1.10
3QL-9	qSER3a-sat / qSER5-glu / qSER8b-gla	A88-59-15 / SG85 / HPS14	43.88±0.22	41.98±1.34	46.72±1.76	44.20±0.94
3QL-10	qSER2a-sat / qSER2b-sat / qSER3a-sat	A35 / A88-59-15	37.98±0.84	38.30±1.38	42.52±1.78	39.60±1.00
4QL-1	qSER1b-gla / qSER2a-sat / qSER2b-sat / qSER12-gla	HPS11-1 / A35 / HPS09	41.44±0.94	36.46±1.64	37.64±2.24	38.52±1.14
4QL-2	qSER1b-gla / qSER2a-sat / qSER2b-sat / qSER8b-gla	HPS11-1 / A35 / HPS14	41.80±2.36	43.78±1.16	45.70±1.96	43.76±1.10
4QL-3	qSER2a-sat / qSER2b-sat / qSER8b-gla / qSER12-gla	A35 / HPS14 / HPS09	35.94±1.94	35.22±0.44	31.68±1.52	34.28±0.98
4QL-4	qSER1b-gla / qSER3a-sat / qSER3b-sat / qSER12-gla	HPS11-1 / A88 / HPS09	46.34±0.78	50.12±0.90	45.46±2.88	47.30±2.64
4QL-5	qSER3a-sat / qSER3b-sat / qSER8b-gla / qSER12-gla	A88 / HPS14 / HPS09	41.50±0.92	39.08±0.58	39.34±2.12	39.98±0.78
4QL-6	qSER1b-gla / qSER3a-sat / qSER3b-sat / qSER8b-gla	HPS11-1 / A88 / HPS14	41.14±1.58	39.82±1.20	43.16±1.84	41.38±0.92
4QL-7	qSER1a-gla / qSER3a-sat / qSER3b-sat / qSER12-gla	HPS20 / A88 / HPS09	47.44±0.56	44.42±1.72	42.14±0.86	44.68±1.34
5QL-1	qSER1b-gla / qSER3a-sat / qSER3b-sat / qSER8b-gla / qSER12-gla	HPS11-1 / A88 / HPS14 / HPS09	50.08±1.66	53.40±0.62	48.22±1.38	50.56±0.96
5QL-2	qSER2a-sat / qSER2b-sat / qSER3a-sat / qSER3b-sat / qSER12-gla	A35 / A88 / HPS09	48.98±0.94	41.24±2.86	42.34±2.08	44.18±1.60
5QL-3	qSER3b-glu / qSER3a-sat / qSER3b-sat / qSER5-glu / qSER8b-gla	SG65 / A88 / SG85 / HPS14	47.34±2.18	44.46±2.22	50.48±1.16	47.42±1.34
5QL-4	qSER1b-glu / qSER3a-sat / qSER3b-sat / qSER5-glu / qSER8b-gla	SG23 / A88 / SG85 / HPS14	49.24±2.98	50.88±0.98	55.18±1.94	51.76±1.40
5QL-5	qSER2a-sat / qSER2b-sat / qSER3a-sat / qSER3b-sat / qSER8b-gla	A35 / A88 / HPS14	49.92±1.52	43.04±0.70	44.32±0.94	45.76±2.02
6QL-1	qSER2a-sat / qSER2b-sat / qSER3a-sat / qSER3b-sat / qSER5-glu / qSER8b-gla	A35 / A88 / SG85 / HPS14	54.50±0.70	57.72±0.64	58.28±0.76	56.84±0.66
6QL-2	qSER2a-sat / qSER2b-sat / qSER3a-sat / qSER3b-sat / qSER1b-gla / qSER8b-gla	A35 / A88 / HPS11-1 / HPS14	63.86±1.00	61.32±0.90	62.52±1.28	62.56±0.68
SER, stigma exsertion rate. FCS, the first cropping season, SCS, the second cropping season. A35 and A88 are the single-segment substitution lines (SSSLs) carrying two QTLs for SER in the substitution segments.

## Sheet: Supplementary Table 8
Supplementary Table 8 Epistatic effects of QTLs on SER in pyramiding lines
Pyramiding line	QTL combination	QTL donor	Epistatic effect (%)					P value of epistatic effect
			2018 FCS	2018 SCS	2019 FSC	Average		2018 FCS	2018 SCS	2019 FSC	Average
A35	qSER2a-sat / qSER2b-sat	A35	-14.32±1.04	-10.68±1.02	-13.08±1.70	-13.02±1.28		2.0834e-08	0	0	3.2663e-08
A88	qSER3a-sat / qSER3b-sat	A88	-2.52±1.62	-5.22±0.72	-5.50±1.28	-4.06±0.92		0.911828	0.0885716	0.0537571	0.0528662
2QL-1	qSER1b-gla / qSER12-gla	HPS11-1 / HPS09	-6.62±1.92	-14.44±0.84	-5.64±2.58	-8.90±1.68		0.0293812	0	0.0976344	1.84363e-07
2QL-2	qSER1b-gla / qSER8b-gla	HPS11-1 / HPS14	-18.48±0.94	-10.88±2.34	-13.00±1.42	-14.12±1.40		2.08341e-08	8.76277e-07	5.30871e-08	3.2663e-08
2QL-3	qSER8b-gla / qSER12-gla	HPS14 / HPS09	-16.98±1.52	-10.10±1.54	-9.32±1.80	-12.12±1.46		2.08391e-08	5.68683e-06	0.000167076	3.26632e-08
2QL-4	qSER8b-gla / qSER3a-sat	HPS14 / A88-59-15	0.82±2.22	2.70±0.36	-0.84±1.48	0.90±0.92		1	0.926277	1	1
2QL-5	qSER3a-sat / qSER12-gla	A88-59-15 / HPS09	-6.88±1.22	-2.34±1.46	-0.44±2.06	-3.22±1.26		0.0197704	0.980894	1	0.493211
3QL-1	qSER1a-gla / qSER1b-gla / qSER12-gla	HPS20 / HPS11-1 / HPS09	-20.10±1.32	-19.88±1.14	-13.78±1.66	-17.92±1.24		2.0834e-08	0	8.16279e-09	3.2663e-08
3QL-2	qSER1a-gla / qSER1b-gla / qSER8b-gla	HPS20 / HPS11-1 / HPS14	-21.76±0.66	-25.54±0.14	-16.92±1.58	-21.40±1.34		2.0834e-08	0	0	3.2663e-08
3QL-3	qSER1b-gla / qSER8b-gla / qSER12-gla	HPS11-1 / HPS14 / HPS09	-23.40±1.98	-23.58±0.78	-14.64±1.16	-20.54±1.64		2.0834e-08	0	2.57258e-10	3.2663e-08
3QL-4	qSER1a-gla / qSER8b-gla / qSER12-gla	HPS20 / HPS14 / HPS09	-17.72±2.36	-18.44±1.18	-9.66±1.40	-15.28±1.64		2.08348e-08	0	8.16624e-05	3.2663e-08
3QL-5	qSER1b-gla / qSER3a-sat / qSER3b-sat	HPS11-1 / A88	-17.66±1.66	-15.64±0.18	-14.42±1.20	-15.90±0.76		2.08349e-08	0	1.11353e-09	3.2663e-08
3QL-6	qSER3a-sat / qSER3b-sat / qSER8b-gla	A88 / HPS14	-12.84±0.98	-9.58±0.84	-6.44±1.76	-9.62±1.12		1.28599e-07	1.87135e-05	0.0311201	4.2289e-08
3QL-7	qSER3a-sat / qSER3b-glu / qSER8b-gla	A88-59-15 / SG65 / HPS14	-9.68±1.42	-2.80±4.96	0.88±0.84	-3.86±2.16		0.000112597	0.900668	1	0.202553
3QL-8	qSER1b-glu / qSER3a-sat / qSER8b-gla	SG23 / A88-59-15 / HPS14	-20.62±1.48	-13.28±0.92	-5.60±1.12	-13.16±2.26		2.0834e-08	0	0.104837	3.2663e-08
3QL-9	qSER3a-sat / qSER5-glu / qSER8b-gla	A88-59-15 / SG85 / HPS14	-18.48±0.22	-16.26±1.34	-15.36±1.76	-16.70±0.80		2.08341e-08	0	0	3.2663e-08
3QL-10	qSER2a-sat / qSER2b-sat / qSER3a-sat	A35 / A88-59-15	-15.34±0.84	-9.94±1.38	-10.24±1.78	-11.84±1.12		2.11135e-08	8.08677e-06	2.46958e-05	3.26637e-08
4QL-1	qSER1b-gla / qSER2a-sat / qSER2b-sat / qSER12-gla	HPS11-1 / A35 / HPS09	-29.00±0.94	-34.06±1.64	-30.50±2.24	-31.18±1.14		2.0834e-08	0	0	3.2663e-08
4QL-2	qSER1b-gla / qSER2a-sat / qSER2b-sat / qSER8b-gla	HPS11-1 / A35 / HPS14	-34.82±2.36	-27.24±1.16	-25.10±1.96	-29.06±1.76		2.0834e-08	0	0	3.2663e-08
4QL-3	qSER2a-sat / qSER2b-sat / qSER8b-gla / qSER12-gla	A35 / HPS14 / HPS09	-32.30±1.94	-27.64±0.44	-31.16±1.52	-30.36±1.00		2.0834e-08	0	0	3.2663e-08
4QL-4	qSER1b-gla / qSER3a-sat / qSER3b-sat / qSER12-gla	HPS11-1 / A88 / HPS09	-19.22±0.78	-18.60±0.90	-19.54±2.88	-19.12±0.92		2.0834e-08	0	0	3.2663e-08
4QL-5	qSER3a-sat / qSER3b-sat / qSER8b-gla / qSER12-gla	A88 / HPS14 / HPS09	-21.82±0.92	-21.96±0.58	-20.38±2.12	-21.40±0.74		2.0834e-08	0	0	3.2663e-08
4QL-6	qSER1b-gla / qSER3a-sat / qSER3b-sat / qSER8b-gla	HPS11-1 / A88 / HPS14	-30.60±1.58	-29.40±1.20	-24.50±1.84	-28.18±1.22		2.0834e-08	0	0	3.2663e-08
4QL-7	qSER1a-gla / qSER3a-sat / qSER3b-sat / qSER12-gla	HPS20 / A88 / HPS09	-13.98±0.56	-19.62±1.72	-17.30±0.86	-16.96±1.00		2.82412e-08	0	0	3.2663e-08
5QL-1	qSER1b-gla / qSER3a-sat / qSER3b-sat / qSER8b-gla / qSER12-gla	HPS11-1 / A88 / HPS14 / HPS09	-34.66±1.66	-30.66±0.62	-31.74±1.38	-32.36±0.88		2.0834e-08	0	0	3.2663e-08
5QL-2	qSER2a-sat / qSER2b-sat / qSER3a-sat / qSER3b-sat / qSER12-gla	A35 / A88 / HPS09	-31.14±0.94	-37.18±2.86	-38.04±2.08	-35.46±1.52		2.0834e-08	0	0	3.2663e-08
5QL-3	qSER3b-glu / qSER3a-sat / qSER3b-sat / qSER5-glu / qSER8b-gla	SG65 / A88 / SG85 / HPS14	-50.66±2.18	-47.62±2.22	-45.52±1.16	-47.94±1.22		2.0834e-08	0	0	3.2663e-08
5QL-4	qSER1b-glu / qSER3a-sat / qSER3b-sat / qSER5-glu / qSER8b-gla	SG23 / A88 / SG85 / HPS14	-53.96±2.98	-48.70±0.98	-44.40±1.94	-49.02±1.74		2.0834e-08	0	0	3.2663e-08
5QL-5	qSER2a-sat / qSER2b-sat / qSER3a-sat / qSER3b-sat / qSER8b-gla	A35 / A88 / HPS14	-36.40±1.52	-35.90±0.70	-38.72±0.94	-37.00±0.70		2.0834e-08	0	0	3.2663e-08
6QL-1	qSER2a-sat / qSER2b-sat / qSER3a-sat / qSER3b-sat / qSER5-glu / qSER8b-gla	A35 / A88 / SG85 / HPS14	-57.66±0.70	-48.60±0.64	-54.72±0.76	-53.66±1.38		2.0834e-08	0	0	3.2663e-08
6QL-2	qSER2a-sat / qSER2b-sat / qSER3a-sat / qSER3b-sat / qSER1b-gla / qSER8b-gla	A35 / A88 / HPS11-1 / HPS14	-43.88±1.00	-40.62±0.90	-40.74±1.28	-41.74±0.76		2.0834e-08	0	0	3.2663e-08
SER, stigma exsertion rate. FCS, the first cropping season. SCS, the second cropping season. A35 and A88 are the single-segment substitution lines (SSSLs) carrying two QTLs for SER in the substitution segments.

## Sheet: Supplementary Table 9
Supplementary Table 9 Epistatic effects of QTLs in the pyramiding lines with and without qSER3a-sat
Group			Epistatic effect (%)
			2QL	3QL	4QL
Total population:
	Number of lines		7	10	7
	Total effect		-7.79	-14.62	-25.18
	Average effect/QTL		-3.9	-4.87	-6.3
Without qSER3a-sat group:
	Number of lines		4	4	3
	Total effect		-12.04	-18.79	-30.35
	Average effect/QTL		-6.02	-6.26	-7.59
With qSER3a-sat group:
	Number of lines		3	6	4
	Total effect		-2.13	-11.85	-21.41
	Effect of qSER3a-sat		3.89	0.68	1.36
QL, QTL line.
